# Supplementary material for: Accounting the Role of Prosociality in the Disjunction Effect with a Drift Diffusion Model
Source: Behav Sci (Basel). 2026 Jan 16;16(1):132. doi: 10.3390/bs16010132 (PMC12838203; doi:10.3390/bs16010132)
Supplement: Supplementary file 1 [file behavsci-16-00132-s001.zip]

Archive with 4 entries (4 files):
- Data.RData
- NoteforData.txt
- Payoffs.csv
- Supplmentary Material.pdf
