# Supplementary material for: Accounting the Role of Prosociality in the Disjunction Effect with a Drift Diffusion Model
Source: Behav Sci (Basel). 2026 Jan 16;16(1):132. doi: 10.3390/bs16010132 (PMC12838203; doi:10.3390/bs16010132)
Supplement: Supplementary file 1 [file behavsci-16-00132-s001.zip › NoteforData.txt]

In Data.RData, lower response and higher response represent cooperation and defection respectively. 
Condition index 1,2,3 represent the opponent's action is defection, cooperation and unknown respectively.
