# Supplementary material for: Accounting the Role of Prosociality in the Disjunction Effect with a Drift Diffusion Model
Source: Behav Sci (Basel). 2026 Jan 16;16(1):132. doi: 10.3390/bs16010132 (PMC12838203; doi:10.3390/bs16010132)
Supplement: Supplementary file 1 [file behavsci-16-00132-s001.zip › Payoffs.csv]

T	R	P	S
75	55	45	25
85	51	48	32
78	65	50	23
73	50	43	25
76	64	40	19
85	45	41	27
71	54	36	22
76	45	39	16
78	52	50	33
84	46	45	24
82	55	36	32
83	49	38	27
80	62	54	24
68	65	43	35
81	64	44	26
65	49	37	15
84	47	43	26
75	57	53	30
66	54	44	30
67	61	43	16
80	63	35	23
70	57	52	28
74	64	40	32
74	60	42	31
84	65	36	30
65	65	52	31
85	56	48	32
75	57	39	30
67	62	42	18
75	55	39	25
75	53	41	35
73	60	52	35
75	65	42	31
82	56	42	33
83	46	38	29
81	54	39	27
78	60	46	18
74	60	52	24
67	59	42	31
68	65	41	25
71	48	38	26
81	62	48	31
78	65	42	28
81	50	49	24
68	56	52	16
74	54	47	31
71	56	43	33
73	55	51	17
77	58	55	19
66	58	38	28
65	53	51	24
72	54	45	20
85	62	49	31
69	48	35	21
66	57	48	23
81	56	48	19
77	61	49	21
68	49	39	31
85	53	35	27
67	65	45	17
76	49	43	35
71	47	37	21
80	51	40	19
67	63	36	21
84	55	44	31
79	61	36	26
82	59	41	28
77	46	43	18
71	62	53	15
68	59	42	16
71	65	39	26
81	48	45	26
72	64	50	19
83	56	44	23
66	59	54	34
85	47	43	35
66	56	48	32
65	51	40	32
81	46	45	21
67	48	36	20
73	61	45	18
73	63	40	26
83	62	38	17
69	54	46	28
75	55	43	18
70	60	43	27
69	45	41	16
83	53	49	35
83	50	38	16
83	60	40	29
79	57	38	23
81	59	50	21
77	62	55	19
70	53	43	25
69	58	41	19
71	61	43	28
83	53	41	23
82	65	45	23
77	55	54	31
85	65	54	32
67	52	44	26
73	58	40	29
70	57	47	23
81	51	47	33
71	61	40	35
65	55	42	31
69	53	49	31
78	62	41	16
84	53	41	27
75	49	42	21
66	51	37	17
80	48	43	35
69	52	44	33
72	60	44	31
81	55	36	30
71	58	41	35
69	63	38	17
80	60	45	16
72	62	42	16
68	54	51	28
85	58	47	18
75	53	52	28
71	47	45	26
79	47	35	33
82	58	37	21
77	50	49	24
79	52	42	32
83	53	42	19
73	49	38	31
69	54	51	30
78	57	36	24
78	62	38	35
65	60	36	29
71	52	37	18
77	54	35	18
85	60	52	29
75	60	49	34
71	55	42	30
82	65	51	33
78	51	35	27
81	50	43	25
67	45	41	18
65	45	41	29
82	64	53	33
71	51	36	28
68	61	54	29
80	58	45	27
73	65	37	25
65	53	39	27
85	58	55	19
